# Supplementary material for: Electrochemical Detection of Levofloxacin Using a Polydopamine-Based Molecular Imprinting Polymer
Source: Molecules. 2025 Dec 23;31(1):52. doi: 10.3390/molecules31010052 (PMC12787073; doi:10.3390/molecules31010052)
Supplement: Supplementary file 1 [file molecules-31-00052-s001.zip]

Archive with 1 entries (1 files):
- molecules-4038823-supplementary.pdf
